# Supplementary material for: Ultrastable, cationic three-dimensional lead bromide frameworks that intrinsically emit broadband white-light
Source: Chem Sci. 2017 Dec 19;9(6):1627–33. doi: 10.1039/c7sc04118g (PMC5887861; doi:10.1039/c7sc04118g)
Supplement: Supplementary file 2 [file SC-009-C7SC04118G-s002.cif]

# Electronic Supplementary Material (ESI) for Chemical Science.
# This journal is © The Royal Society of Chemistry 2017

####################################################################### 
# 
# This file contains crystal structure data downloaded from the 
# Cambridge Structural Database (CSD) hosted by the Cambridge 
# Crystallographic Data Centre (CCDC).
# 
# Full information about CCDC data access policies and citation 
# guidelines are available at http://www.ccdc.cam.ac.uk/access/V1 
# 
# Audit and citation data items may have been added by the CCDC. 
# Please retain this information to preserve the provenance of 
# this file and to allow appropriate attribution of the data. 
# 
#######################################################################

data_mo_170410a
_database_code_depnum_ccdc_archive 'CCDC 1575434'
_audit_update_record             
;
2017-09-20 deposited with the CCDC.
2017-12-19 downloaded from the CCDC.
;

_audit_creation_method           SHELXL-97
_chemical_name_systematic        
; 
 ? 
;
_chemical_name_common            ?
_chemical_melting_point          ?
_chemical_formula_moiety         'C3 H4 Br Cl0 O2 Pb'
_chemical_formula_sum            'C3 H4 Br Cl0 O2 Pb'
_chemical_formula_weight         359.16

loop_
_atom_type_symbol
_atom_type_description
_atom_type_scat_dispersion_real
_atom_type_scat_dispersion_imag
_atom_type_scat_source
C C 0.0033 0.0016 'International Tables Vol C Tables 4.2.6.8 and 6.1.1.4'
H H 0.0000 0.0000 'International Tables Vol C Tables 4.2.6.8 and 6.1.1.4'
O O 0.0106 0.0060 'International Tables Vol C Tables 4.2.6.8 and 6.1.1.4'
Cl Cl 0.1484 0.1585 'International Tables Vol C Tables 4.2.6.8 and 6.1.1.4'
Br Br -0.2901 2.4595 'International Tables Vol C Tables 4.2.6.8 and 6.1.1.4'
Pb Pb -3.3944 10.1111 'International Tables Vol C Tables 4.2.6.8 and 6.1.1.4'

_symmetry_cell_setting           Tetragonal
_symmetry_space_group_name_H-M   'P 41 21 2'

loop_
_symmetry_equiv_pos_as_xyz
'x, y, z'
'-x, -y, z+1/2'
'-y+1/2, x+1/2, z+1/4'
'y+1/2, -x+1/2, z+3/4'
'-x+1/2, y+1/2, -z+1/4'
'x+1/2, -y+1/2, -z+3/4'
'y, x, -z'
'-y, -x, -z+1/2'

_cell_length_a                   9.0035(13)
_cell_length_b                   9.0035(13)
_cell_length_c                   14.390(2)
_cell_angle_alpha                90.00
_cell_angle_beta                 90.00
_cell_angle_gamma                90.00
_cell_volume                     1166.5(3)
_cell_formula_units_Z            8
_cell_measurement_temperature    296(2)
_cell_measurement_reflns_used    9872
_cell_measurement_theta_min      3.20
_cell_measurement_theta_max      27.47

_exptl_crystal_description       bulk
_exptl_crystal_colour            clear
_exptl_crystal_size_max          0.46
_exptl_crystal_size_mid          0.33
_exptl_crystal_size_min          0.16
_exptl_crystal_density_meas      ?
_exptl_crystal_density_diffrn    4.090
_exptl_crystal_density_method    'not measured'
_exptl_crystal_F_000             1240
_exptl_absorpt_coefficient_mu    35.663
_exptl_absorpt_correction_type   empirical
_exptl_absorpt_correction_T_min  0.0217
_exptl_absorpt_correction_T_max  0.0696
_exptl_absorpt_process_details   ?

_exptl_special_details           
; 
 ? 
;

_diffrn_ambient_temperature      296(2)
_diffrn_radiation_wavelength     0.71073
_diffrn_radiation_type           MoK\a
_diffrn_radiation_source         'fine-focus sealed tube'
_diffrn_radiation_monochromator  graphite
_diffrn_measurement_device_type  'Bruker APEX-II CCD'
_diffrn_measurement_method       '\f and \w scans'
_diffrn_detector_area_resol_mean ?
_diffrn_standards_number         0
_diffrn_standards_interval_count ?
_diffrn_standards_interval_time  ?
_diffrn_standards_decay_%        ?
_diffrn_reflns_number            12812
_diffrn_reflns_av_R_equivalents  0.1545
_diffrn_reflns_av_sigmaI/netI    0.0516
_diffrn_reflns_limit_h_min       -10
_diffrn_reflns_limit_h_max       10
_diffrn_reflns_limit_k_min       -10
_diffrn_reflns_limit_k_max       10
_diffrn_reflns_limit_l_min       -17
_diffrn_reflns_limit_l_max       17
_diffrn_reflns_theta_min         4.74
_diffrn_reflns_theta_max         24.99
_reflns_number_total             1026
_reflns_number_gt                993
_reflns_threshold_expression     >2sigma(I)

_computing_data_collection       'Bruker APEX2'
_computing_cell_refinement       'Bruker SAINT'
_computing_data_reduction        'Bruker SAINT'
_computing_structure_solution    'SHELXS-97 (Sheldrick, 1990)'
_computing_structure_refinement  'SHELXL-97 (Sheldrick, 1997)'
_computing_molecular_graphics    'Bruker SHELXTL'
_computing_publication_material  'Bruker SHELXTL'

_refine_special_details          
; 
 Refinement of F^2^ against ALL reflections.  The weighted R-factor wR and 
 goodness of fit S are based on F^2^, conventional R-factors R are based 
 on F, with F set to zero for negative F^2^. The threshold expression of 
 F^2^ > 2sigma(F^2^) is used only for calculating R-factors(gt) etc. and is 
 not relevant to the choice of reflections for refinement.  R-factors based 
 on F^2^ are statistically about twice as large as those based on F, and R- 
 factors based on ALL data will be even larger. 
;

_refine_ls_structure_factor_coef Fsqd
_refine_ls_matrix_type           full
_refine_ls_weighting_scheme      calc
_refine_ls_weighting_details     
'calc w=1/[\s^2^(Fo^2^)+(0.1078P)^2^+16.6752P] where P=(Fo^2^+2Fc^2^)/3'
_atom_sites_solution_primary     direct
_atom_sites_solution_secondary   difmap
_atom_sites_solution_hydrogens   geom
_refine_ls_hydrogen_treatment    mixed
_refine_ls_extinction_method     SHELXL
_refine_ls_extinction_coef       ?
_refine_ls_abs_structure_details 'Flack H D (1983), Acta Cryst. A39, 876-881'
_refine_ls_abs_structure_Flack   0.08(5)
_refine_ls_number_reflns         1026
_refine_ls_number_parameters     45
_refine_ls_number_restraints     0
_refine_ls_R_factor_all          0.0601
_refine_ls_R_factor_gt           0.0588
_refine_ls_wR_factor_ref         0.1537
_refine_ls_wR_factor_gt          0.1522
_refine_ls_goodness_of_fit_ref   1.053
_refine_ls_restrained_S_all      1.053
_refine_ls_shift/su_max          0.000
_refine_ls_shift/su_mean         0.000

loop_
_atom_site_label
_atom_site_type_symbol
_atom_site_fract_x
_atom_site_fract_y
_atom_site_fract_z
_atom_site_U_iso_or_equiv
_atom_site_adp_type
_atom_site_occupancy
_atom_site_symmetry_multiplicity
_atom_site_calc_flag
_atom_site_refinement_flags
_atom_site_disorder_assembly
_atom_site_disorder_group
Pb1 Pb 0.30217(8) 0.91932(9) 0.12921(5) 0.0365(4) Uani 1 1 d . . .
Br1 Br 0.1304(2) 1.1304(2) 0.0000 0.0382(7) Uani 1 2 d S . .
C1 C 0.459(2) 1.130(2) 0.2443(15) 0.035(4) Uiso 1 1 d . . .
O1 O 0.363(2) 1.175(2) 0.1895(11) 0.047(4) Uiso 1 1 d . . .
O2 O 0.0049(19) 0.508(2) 0.2505(12) 0.050(4) Uani 1 1 d . . .
C2 C 0.541(3) 1.240(3) 0.3057(16) 0.040(5) Uiso 1 1 d . . .
H2A H 0.5164 1.2198 0.3701 0.048 Uiso 1 1 calc R . .
H2B H 0.5060 1.3397 0.2915 0.048 Uiso 1 1 calc R . .
Br2 Br 0.0460(3) 0.9540(3) 0.2500 0.0528(9) Uani 1 2 d S . .
C3 C 0.713(3) 1.235(2) 0.2937(15) 0.038(5) Uiso 1 1 d . . .
H3A H 0.7577 1.2939 0.3425 0.045 Uiso 1 1 calc R . .
H3B H 0.7455 1.1332 0.3018 0.045 Uiso 1 1 calc R . .

loop_
_atom_site_aniso_label
_atom_site_aniso_U_11
_atom_site_aniso_U_22
_atom_site_aniso_U_33
_atom_site_aniso_U_23
_atom_site_aniso_U_13
_atom_site_aniso_U_12
Pb1 0.0355(5) 0.0337(5) 0.0403(5) 0.0048(4) -0.0028(4) -0.0031(3)
Br1 0.0346(9) 0.0346(9) 0.0453(16) 0.0073(9) -0.0073(9) -0.0037(11)
O2 0.028(9) 0.066(12) 0.056(9) -0.002(9) -0.001(8) 0.004(7)
Br2 0.0510(12) 0.0510(12) 0.0563(19) 0.0134(12) 0.0134(12) 0.0137(15)

_geom_special_details            
; 
 All esds (except the esd in the dihedral angle between two l.s. planes) 
 are estimated using the full covariance matrix.  The cell esds are taken 
 into account individually in the estimation of esds in distances, angles 
 and torsion angles; correlations between esds in cell parameters are only 
 used when they are defined by crystal symmetry.  An approximate (isotropic) 
 treatment of cell esds is used for estimating esds involving l.s. planes. 
;

loop_
_geom_bond_atom_site_label_1
_geom_bond_atom_site_label_2
_geom_bond_distance
_geom_bond_site_symmetry_2
_geom_bond_publ_flag
Pb1 O1 2.521(17) . ?
Pb1 O2 2.52(2) 8_665 ?
Pb1 O2 2.673(18) 5 ?
Pb1 Br2 2.905(2) . ?
Pb1 Br1 3.0758(9) . ?
Pb1 Br1 3.187(2) 3_655 ?
Br1 Pb1 3.0758(9) 7_465 ?
Br1 Pb1 3.187(2) 5 ?
Br1 Pb1 3.187(2) 4_464 ?
C1 O1 1.24(3) . ?
C1 O2 1.25(3) 8_665 ?
C1 C2 1.52(3) . ?
O2 C1 1.25(3) 8_665 ?
O2 Pb1 2.523(19) 8_665 ?
O2 Pb1 2.673(18) 5_545 ?
C2 C3 1.56(3) . ?
Br2 Pb1 2.905(2) 8_665 ?
C3 C3 1.42(4) 8_775 ?

loop_
_geom_angle_atom_site_label_1
_geom_angle_atom_site_label_2
_geom_angle_atom_site_label_3
_geom_angle
_geom_angle_site_symmetry_1
_geom_angle_site_symmetry_3
_geom_angle_publ_flag
O1 Pb1 O2 51.0(6) . 8_665 ?
O1 Pb1 O2 79.9(6) . 5 ?
O2 Pb1 O2 87.6(4) 8_665 5 ?
O1 Pb1 Br2 82.4(4) . . ?
O2 Pb1 Br2 95.6(4) 8_665 . ?
O2 Pb1 Br2 154.3(5) 5 . ?
O1 Pb1 Br1 75.7(4) . . ?
O2 Pb1 Br1 126.0(4) 8_665 . ?
O2 Pb1 Br1 73.7(4) 5 . ?
Br2 Pb1 Br1 84.03(6) . . ?
O1 Pb1 Br1 121.1(4) . 3_655 ?
O2 Pb1 Br1 73.6(4) 8_665 3_655 ?
O2 Pb1 Br1 120.1(4) 5 3_655 ?
Br2 Pb1 Br1 84.99(7) . 3_655 ?
Br1 Pb1 Br1 158.40(4) . 3_655 ?
Pb1 Br1 Pb1 170.67(11) . 7_465 ?
Pb1 Br1 Pb1 94.52(4) . 5 ?
Pb1 Br1 Pb1 92.12(4) 7_465 5 ?
Pb1 Br1 Pb1 92.12(4) . 4_464 ?
Pb1 Br1 Pb1 94.52(4) 7_465 4_464 ?
Pb1 Br1 Pb1 89.23(8) 5 4_464 ?
O1 C1 O2 121(2) . 8_665 ?
O1 C1 C2 120(2) . . ?
O2 C1 C2 119(2) 8_665 . ?
C1 O1 Pb1 94.2(14) . . ?
C1 O2 Pb1 93.7(15) 8_665 8_665 ?
C1 O2 Pb1 137.9(17) 8_665 5_545 ?
Pb1 O2 Pb1 120.4(7) 8_665 5_545 ?
C1 C2 C3 113.4(19) . . ?
Pb1 Br2 Pb1 100.79(11) 8_665 . ?
C3 C3 C2 114.7(18) 8_775 . ?

_diffrn_measured_fraction_theta_max 0.991
_diffrn_reflns_theta_full        24.99
_diffrn_measured_fraction_theta_full 0.991
_refine_diff_density_max         3.157
_refine_diff_density_min         -2.664
_refine_diff_density_rms         0.465
####################################################################### 
# 
# This file contains crystal structure data downloaded from the 
# Cambridge Structural Database (CSD) hosted by the Cambridge 
# Crystallographic Data Centre (CCDC).
# 
# Full information about CCDC data access policies and citation 
# guidelines are available at http://www.ccdc.cam.ac.uk/access/V1 
# 
# Audit and citation data items may have been added by the CCDC. 
# Please retain this information to preserve the provenance of 
# this file and to allow appropriate attribution of the data. 
# 
#######################################################################

data_mo_170605a_a
_database_code_depnum_ccdc_archive 'CCDC 1575435'
_audit_update_record             
;
2017-09-20 deposited with the CCDC.
2017-12-19 downloaded from the CCDC.
;

_audit_creation_method           SHELXL-97
_chemical_name_systematic        
; 
 ? 
;
_chemical_name_common            ?
_chemical_melting_point          ?
_chemical_formula_moiety         ?
_chemical_formula_sum            'C4 H4 Br4 O4 Pb3'
_chemical_formula_weight         1057.27

loop_
_atom_type_symbol
_atom_type_description
_atom_type_scat_dispersion_real
_atom_type_scat_dispersion_imag
_atom_type_scat_source
C C 0.0033 0.0016 'International Tables Vol C Tables 4.2.6.8 and 6.1.1.4'
H H 0.0000 0.0000 'International Tables Vol C Tables 4.2.6.8 and 6.1.1.4'
Br Br -0.2901 2.4595 'International Tables Vol C Tables 4.2.6.8 and 6.1.1.4'
O O 0.0106 0.0060 'International Tables Vol C Tables 4.2.6.8 and 6.1.1.4'
Pb Pb -3.3944 10.1111 'International Tables Vol C Tables 4.2.6.8 and 6.1.1.4'

_space_group_crystal_system      orthorhombic
_space_group_IT_number           60
_space_group_name_H-M_alt        'P b c n'
_space_group_name_Hall           '-P 2n 2ab'

loop_
_symmetry_equiv_pos_as_xyz
'x, y, z'
'-x+1/2, -y+1/2, z+1/2'
'-x, y, -z+1/2'
'x+1/2, -y+1/2, -z'
'-x, -y, -z'
'x-1/2, y-1/2, -z-1/2'
'x, -y, z-1/2'
'-x-1/2, y-1/2, z'

_cell_length_a                   8.2193(7)
_cell_length_b                   14.7180(12)
_cell_length_c                   10.7344(8)
_cell_angle_alpha                90.00
_cell_angle_beta                 90.00
_cell_angle_gamma                90.00
_cell_volume                     1298.56(18)
_cell_formula_units_Z            4
_cell_measurement_temperature    298(2)
_cell_measurement_reflns_used    9025
_cell_measurement_theta_min      3.36
_cell_measurement_theta_max      27.55

_exptl_crystal_description       polyhedron
_exptl_crystal_colour            clear
_exptl_crystal_size_max          0.39
_exptl_crystal_size_mid          0.34
_exptl_crystal_size_min          0.23
_exptl_crystal_density_meas      ?
_exptl_crystal_density_diffrn    5.408
_exptl_crystal_density_method    'not measured'
_exptl_crystal_F_000             1784
_exptl_absorpt_coefficient_mu    51.096
_exptl_absorpt_correction_type   empirical
_exptl_absorpt_correction_T_min  0.0184
_exptl_absorpt_correction_T_max  0.0305
_exptl_absorpt_process_details   ?

_exptl_special_details           
; 
 ? 
;

_diffrn_ambient_temperature      298(2)
_diffrn_radiation_wavelength     0.71073
_diffrn_radiation_type           MoK\a
_diffrn_radiation_source         'fine-focus sealed tube'
_diffrn_radiation_monochromator  graphite
_diffrn_measurement_device_type  'Bruker APEX-II CCD'
_diffrn_measurement_method       '\f and \w scans'
_diffrn_detector_area_resol_mean ?
_diffrn_standards_number         0
_diffrn_standards_interval_count ?
_diffrn_standards_interval_time  ?
_diffrn_standards_decay_%        ?
_diffrn_reflns_number            14619
_diffrn_reflns_av_R_equivalents  0.0768
_diffrn_reflns_av_sigmaI/netI    0.0331
_diffrn_reflns_limit_h_min       -9
_diffrn_reflns_limit_h_max       9
_diffrn_reflns_limit_k_min       -17
_diffrn_reflns_limit_k_max       17
_diffrn_reflns_limit_l_min       -12
_diffrn_reflns_limit_l_max       12
_diffrn_reflns_theta_min         3.36
_diffrn_reflns_theta_max         25.00
_reflns_number_total             1141
_reflns_number_gt                1037
_reflns_threshold_expression     >2sigma(I)

_computing_data_collection       'Bruker APEX3'
_computing_cell_refinement       'Bruker SAINT'
_computing_data_reduction        'Bruker SAINT'
_computing_structure_solution    'SHELXS-97 (Sheldrick, 1990)'
_computing_structure_refinement  'SHELXL-97 (Sheldrick, 1997)'
_computing_molecular_graphics    'Bruker SHELXTL'
_computing_publication_material  'Bruker SHELXTL'

_refine_special_details          
; 
 Refinement of F^2^ against ALL reflections.  The weighted R-factor wR and 
 goodness of fit S are based on F^2^, conventional R-factors R are based 
 on F, with F set to zero for negative F^2^. The threshold expression of 
 F^2^ > 2sigma(F^2^) is used only for calculating R-factors(gt) etc. and is 
 not relevant to the choice of reflections for refinement.  R-factors based 
 on F^2^ are statistically about twice as large as those based on F, and R- 
 factors based on ALL data will be even larger. 
;

_refine_ls_structure_factor_coef Fsqd
_refine_ls_matrix_type           full
_refine_ls_weighting_scheme      calc
_refine_ls_weighting_details     
'calc w=1/[\s^2^(Fo^2^)+(0.1928P)^2^+3.4998P] where P=(Fo^2^+2Fc^2^)/3'
_atom_sites_solution_primary     direct
_atom_sites_solution_secondary   difmap
_atom_sites_solution_hydrogens   geom
_refine_ls_hydrogen_treatment    mixed
_refine_ls_extinction_method     SHELXL
_refine_ls_extinction_coef       0.0029(6)
_refine_ls_extinction_expression Fc^*^=kFc[1+0.001xFc^2^\l^3^/sin(2\q)]^-1/4^
_refine_ls_number_reflns         1141
_refine_ls_number_parameters     70
_refine_ls_number_restraints     0
_refine_ls_R_factor_all          0.0880
_refine_ls_R_factor_gt           0.0851
_refine_ls_wR_factor_ref         0.2268
_refine_ls_wR_factor_gt          0.2209
_refine_ls_goodness_of_fit_ref   1.077
_refine_ls_restrained_S_all      1.077
_refine_ls_shift/su_max          0.000
_refine_ls_shift/su_mean         0.000

loop_
_atom_site_label
_atom_site_type_symbol
_atom_site_fract_x
_atom_site_fract_y
_atom_site_fract_z
_atom_site_U_iso_or_equiv
_atom_site_adp_type
_atom_site_occupancy
_atom_site_symmetry_multiplicity
_atom_site_calc_flag
_atom_site_refinement_flags
_atom_site_disorder_assembly
_atom_site_disorder_group
Pb1 Pb 0.35801(10) 0.74640(5) 0.55655(7) 0.0332(6) Uani 1 1 d . . .
Pb2 Pb 0.5000 0.48438(8) 0.7500 0.0378(6) Uani 1 2 d S . .
Br1 Br 0.2422(2) 0.66724(15) 0.32050(16) 0.0375(7) Uani 1 1 d . . .
Br2 Br 0.1325(2) 0.90227(13) 0.48872(18) 0.0327(7) Uani 1 1 d . . .
O1 O 0.0834(18) 0.6788(10) 0.5976(13) 0.039(3) Uani 1 1 d . . .
O2 O 0.2874(16) 0.5990(9) 0.6781(12) 0.032(3) Uani 1 1 d . . .
C1 C 0.141(2) 0.6059(15) 0.652(2) 0.040(5) Uani 1 1 d . . .
C2 C 0.024(3) 0.5318(15) 0.6805(19) 0.035(5) Uani 1 1 d . . .
H2A H 0.0735 0.4739 0.6597 0.042 Uiso 1 1 calc R . .
H2B H -0.0724 0.5390 0.6297 0.042 Uiso 1 1 calc R . .

loop_
_atom_site_aniso_label
_atom_site_aniso_U_11
_atom_site_aniso_U_22
_atom_site_aniso_U_33
_atom_site_aniso_U_23
_atom_site_aniso_U_13
_atom_site_aniso_U_12
Pb1 0.0383(8) 0.0258(8) 0.0353(8) 0.0022(3) 0.0001(3) -0.0009(2)
Pb2 0.0399(9) 0.0262(9) 0.0474(9) 0.000 -0.0022(4) 0.000
Br1 0.0466(13) 0.0314(13) 0.0345(11) -0.0037(7) -0.0032(9) 0.0018(8)
Br2 0.0373(12) 0.0249(12) 0.0359(12) 0.0013(7) -0.0006(7) 0.0025(7)
O1 0.040(8) 0.036(9) 0.040(7) 0.005(6) -0.002(6) -0.007(6)
O2 0.037(8) 0.020(7) 0.039(7) 0.007(5) -0.003(5) -0.010(5)
C1 0.041(13) 0.032(12) 0.046(12) -0.015(10) 0.001(8) 0.012(9)
C2 0.037(10) 0.037(12) 0.031(11) 0.013(9) 0.009(8) -0.003(8)

_geom_special_details            
; 
 All esds (except the esd in the dihedral angle between two l.s. planes) 
 are estimated using the full covariance matrix.  The cell esds are taken 
 into account individually in the estimation of esds in distances, angles 
 and torsion angles; correlations between esds in cell parameters are only 
 used when they are defined by crystal symmetry.  An approximate (isotropic) 
 treatment of cell esds is used for estimating esds involving l.s. planes. 
;

loop_
_geom_bond_atom_site_label_1
_geom_bond_atom_site_label_2
_geom_bond_distance
_geom_bond_site_symmetry_2
_geom_bond_publ_flag
Pb1 O1 2.505(14) . ?
Pb1 O2 2.597(12) . ?
Pb1 O1 2.717(14) 4_566 ?
Pb1 Br1 2.947(2) . ?
Pb1 Br2 3.038(2) . ?
Pb1 Br2 3.180(2) 4_566 ?
Pb1 Br1 3.213(2) 2_565 ?
Pb2 O2 2.549(14) 3_656 ?
Pb2 O2 2.549(14) . ?
Pb2 Br1 3.169(2) 7_566 ?
Pb2 Br1 3.169(2) 5_666 ?
Br1 Pb2 3.169(2) 5_666 ?
Br1 Pb1 3.213(2) 2_564 ?
Br2 Pb1 3.180(2) 4_466 ?
O1 C1 1.31(3) . ?
O1 Pb1 2.717(14) 4_466 ?
O2 C1 1.24(2) . ?
C1 C2 1.48(3) . ?
C2 C2 1.54(4) 3_556 ?
C2 H2A 0.9700 . ?
C2 H2B 0.9700 . ?

loop_
_geom_angle_atom_site_label_1
_geom_angle_atom_site_label_2
_geom_angle_atom_site_label_3
_geom_angle
_geom_angle_site_symmetry_1
_geom_angle_site_symmetry_3
_geom_angle_publ_flag
O1 Pb1 O2 51.6(4) . . ?
O1 Pb1 O1 151.9(3) . 4_566 ?
O2 Pb1 O1 142.8(4) . 4_566 ?
O1 Pb1 Br1 72.7(3) . . ?
O2 Pb1 Br1 91.7(3) . . ?
O1 Pb1 Br1 81.8(3) 4_566 . ?
O1 Pb1 Br2 78.0(3) . . ?
O2 Pb1 Br2 127.9(3) . . ?
O1 Pb1 Br2 87.9(3) 4_566 . ?
Br1 Pb1 Br2 83.99(6) . . ?
O1 Pb1 Br2 113.1(3) . 4_566 ?
O2 Pb1 Br2 70.2(3) . 4_566 ?
O1 Pb1 Br2 72.7(3) 4_566 4_566 ?
Br1 Pb1 Br2 79.97(6) . 4_566 ?
Br2 Pb1 Br2 156.32(3) . 4_566 ?
O1 Pb1 Br1 76.8(3) . 2_565 ?
O2 Pb1 Br1 80.2(3) . 2_565 ?
O1 Pb1 Br1 123.5(3) 4_566 2_565 ?
Br1 Pb1 Br1 146.30(3) . 2_565 ?
Br2 Pb1 Br1 75.89(5) . 2_565 ?
Br2 Pb1 Br1 126.07(6) 4_566 2_565 ?
O2 Pb2 O2 97.1(6) 3_656 . ?
O2 Pb2 Br1 148.4(3) 3_656 7_566 ?
O2 Pb2 Br1 94.6(3) . 7_566 ?
O2 Pb2 Br1 94.6(3) 3_656 5_666 ?
O2 Pb2 Br1 148.4(3) . 5_666 ?
Br1 Pb2 Br1 90.48(8) 7_566 5_666 ?
Pb1 Br1 Pb2 105.53(6) . 5_666 ?
Pb1 Br1 Pb1 133.21(8) . 2_564 ?
Pb2 Br1 Pb1 103.85(5) 5_666 2_564 ?
Pb1 Br2 Pb1 87.13(5) . 4_466 ?
C1 O1 Pb1 94.6(13) . . ?
C1 O1 Pb1 148.0(13) . 4_466 ?
Pb1 O1 Pb1 110.3(5) . 4_466 ?
C1 O2 Pb2 142.1(13) . . ?
C1 O2 Pb1 91.9(13) . . ?
Pb2 O2 Pb1 123.5(5) . . ?
O2 C1 O1 121(2) . . ?
O2 C1 C2 121.1(19) . . ?
O1 C1 C2 117.7(18) . . ?
C1 C2 C2 111.7(17) . 3_556 ?
C1 C2 H2A 109.3 . . ?
C2 C2 H2A 109.3 3_556 . ?
C1 C2 H2B 109.3 . . ?
C2 C2 H2B 109.3 3_556 . ?
H2A C2 H2B 107.9 . . ?

loop_
_geom_torsion_atom_site_label_1
_geom_torsion_atom_site_label_2
_geom_torsion_atom_site_label_3
_geom_torsion_atom_site_label_4
_geom_torsion
_geom_torsion_site_symmetry_1
_geom_torsion_site_symmetry_2
_geom_torsion_site_symmetry_3
_geom_torsion_site_symmetry_4
_geom_torsion_publ_flag
O1 Pb1 Br1 Pb2 -118.9(4) . . . 5_666 ?
O2 Pb1 Br1 Pb2 -70.2(3) . . . 5_666 ?
O1 Pb1 Br1 Pb2 73.1(3) 4_566 . . 5_666 ?
Br2 Pb1 Br1 Pb2 161.84(7) . . . 5_666 ?
Br2 Pb1 Br1 Pb2 -0.66(6) 4_566 . . 5_666 ?
Br1 Pb1 Br1 Pb2 -144.98(7) 2_565 . . 5_666 ?
O1 Pb1 Br1 Pb1 114.1(4) . . . 2_564 ?
O2 Pb1 Br1 Pb1 162.8(3) . . . 2_564 ?
O1 Pb1 Br1 Pb1 -53.9(3) 4_566 . . 2_564 ?
Br2 Pb1 Br1 Pb1 34.84(9) . . . 2_564 ?
Br2 Pb1 Br1 Pb1 -127.67(10) 4_566 . . 2_564 ?
Br1 Pb1 Br1 Pb1 88.01(12) 2_565 . . 2_564 ?
O1 Pb1 Br2 Pb1 -23.5(3) . . . 4_466 ?
O2 Pb1 Br2 Pb1 -37.4(4) . . . 4_466 ?
O1 Pb1 Br2 Pb1 132.0(3) 4_566 . . 4_466 ?
Br1 Pb1 Br2 Pb1 50.05(5) . . . 4_466 ?
Br2 Pb1 Br2 Pb1 97.52(16) 4_566 . . 4_466 ?
Br1 Pb1 Br2 Pb1 -102.70(6) 2_565 . . 4_466 ?
O2 Pb1 O1 C1 -4.7(11) . . . . ?
O1 Pb1 O1 C1 127.7(12) 4_566 . . . ?
Br1 Pb1 O1 C1 101.9(12) . . . . ?
Br2 Pb1 O1 C1 -170.7(12) . . . . ?
Br2 Pb1 O1 C1 31.2(12) 4_566 . . . ?
Br1 Pb1 O1 C1 -92.6(11) 2_565 . . . ?
O2 Pb1 O1 Pb1 -164.1(8) . . . 4_466 ?
O1 Pb1 O1 Pb1 -31.8(7) 4_566 . . 4_466 ?
Br1 Pb1 O1 Pb1 -57.5(4) . . . 4_466 ?
Br2 Pb1 O1 Pb1 29.8(4) . . . 4_466 ?
Br2 Pb1 O1 Pb1 -128.2(4) 4_566 . . 4_466 ?
Br1 Pb1 O1 Pb1 107.9(5) 2_565 . . 4_466 ?
O2 Pb2 O2 C1 -163(2) 3_656 . . . ?
Br1 Pb2 O2 C1 -12(2) 7_566 . . . ?
Br1 Pb2 O2 C1 86(2) 5_666 . . . ?
O2 Pb2 O2 Pb1 41.2(4) 3_656 . . . ?
Br1 Pb2 O2 Pb1 -168.1(5) 7_566 . . . ?
Br1 Pb2 O2 Pb1 -69.7(8) 5_666 . . . ?
O1 Pb1 O2 C1 4.9(11) . . . . ?
O1 Pb1 O2 C1 -139.9(12) 4_566 . . . ?
Br1 Pb1 O2 C1 -61.4(11) . . . . ?
Br2 Pb1 O2 C1 22.3(13) . . . . ?
Br2 Pb1 O2 C1 -140.1(12) 4_566 . . . ?
Br1 Pb1 O2 C1 85.7(11) 2_565 . . . ?
O1 Pb1 O2 Pb2 170.5(9) . . . . ?
O1 Pb1 O2 Pb2 25.6(10) 4_566 . . . ?
Br1 Pb1 O2 Pb2 104.2(5) . . . . ?
Br2 Pb1 O2 Pb2 -172.1(3) . . . . ?
Br2 Pb1 O2 Pb2 25.5(4) 4_566 . . . ?
Br1 Pb1 O2 Pb2 -108.7(5) 2_565 . . . ?
Pb2 O2 C1 O1 -168.9(13) . . . . ?
Pb1 O2 C1 O1 -9(2) . . . . ?
Pb2 O2 C1 C2 11(3) . . . . ?
Pb1 O2 C1 C2 171.6(18) . . . . ?
Pb1 O1 C1 O2 9(2) . . . . ?
Pb1 O1 C1 O2 150.6(17) 4_466 . . . ?
Pb1 O1 C1 C2 -171.2(16) . . . . ?
Pb1 O1 C1 C2 -30(4) 4_466 . . . ?
O2 C1 C2 C2 78(2) . . . 3_556 ?
O1 C1 C2 C2 -101(2) . . . 3_556 ?

_diffrn_measured_fraction_theta_max 0.994
_diffrn_reflns_theta_full        25.00
_diffrn_measured_fraction_theta_full 0.994
_refine_diff_density_max         8.412
_refine_diff_density_min         -4.547
_refine_diff_density_rms         0.900
####################################################################### 
# 
# This file contains crystal structure data downloaded from the 
# Cambridge Structural Database (CSD) hosted by the Cambridge 
# Crystallographic Data Centre (CCDC).
# 
# Full information about CCDC data access policies and citation 
# guidelines are available at http://www.ccdc.cam.ac.uk/access/V1 
# 
# Audit and citation data items may have been added by the CCDC. 
# Please retain this information to preserve the provenance of 
# this file and to allow appropriate attribution of the data. 
# 
#######################################################################

data_a
_database_code_depnum_ccdc_archive 'CCDC 1575436'
_audit_update_record             
;
2017-09-20 deposited with the CCDC.
2017-12-19 downloaded from the CCDC.
;

_audit_creation_method           SHELXL-97
_chemical_name_systematic        
; 
 ? 
;
_chemical_name_common            ?
_chemical_melting_point          ?
_chemical_formula_moiety         'C3 H4 Br O2 Pb'
_chemical_formula_sum            'C3 H4 Br O2 Pb'
_chemical_formula_weight         359.16

loop_
_atom_type_symbol
_atom_type_description
_atom_type_scat_dispersion_real
_atom_type_scat_dispersion_imag
_atom_type_scat_source
C C 0.0033 0.0016 'International Tables Vol C Tables 4.2.6.8 and 6.1.1.4'
H H 0.0000 0.0000 'International Tables Vol C Tables 4.2.6.8 and 6.1.1.4'
O O 0.0106 0.0060 'International Tables Vol C Tables 4.2.6.8 and 6.1.1.4'
Br Br -0.2901 2.4595 'International Tables Vol C Tables 4.2.6.8 and 6.1.1.4'
Pb Pb -3.3944 10.1111 'International Tables Vol C Tables 4.2.6.8 and 6.1.1.4'

_symmetry_cell_setting           Tetragonal
_symmetry_space_group_name_H-M   'P 41 21 2'

loop_
_symmetry_equiv_pos_as_xyz
'x, y, z'
'-x, -y, z+1/2'
'-y+1/2, x+1/2, z+1/4'
'y+1/2, -x+1/2, z+3/4'
'-x+1/2, y+1/2, -z+1/4'
'x+1/2, -y+1/2, -z+3/4'
'y, x, -z'
'-y, -x, -z+1/2'

_cell_length_a                   8.9917(8)
_cell_length_b                   8.9917(8)
_cell_length_c                   14.354(3)
_cell_angle_alpha                90.00
_cell_angle_beta                 90.00
_cell_angle_gamma                90.00
_cell_volume                     1160.5(3)
_cell_formula_units_Z            8
_cell_measurement_temperature    296(2)
_cell_measurement_reflns_used    9873
_cell_measurement_theta_min      2.67
_cell_measurement_theta_max      30.77

_exptl_crystal_description       bulk
_exptl_crystal_colour            colorless
_exptl_crystal_size_max          0.46
_exptl_crystal_size_mid          0.33
_exptl_crystal_size_min          0.16
_exptl_crystal_density_meas      ?
_exptl_crystal_density_diffrn    4.111
_exptl_crystal_density_method    'not measured'
_exptl_crystal_F_000             1240
_exptl_absorpt_coefficient_mu    35.848
_exptl_absorpt_correction_type   empirical
_exptl_absorpt_correction_T_min  0.0000
_exptl_absorpt_correction_T_max  0.0030
_exptl_absorpt_process_details   ?

_exptl_special_details           
; 
 ? 
;

_diffrn_ambient_temperature      296(2)
_diffrn_radiation_wavelength     0.71073
_diffrn_radiation_type           MoK\a
_diffrn_radiation_source         'fine-focus sealed tube'
_diffrn_radiation_monochromator  graphite
_diffrn_measurement_device_type  'CCD area detector'
_diffrn_measurement_method       'phi and omega scans'
_diffrn_detector_area_resol_mean ?
_diffrn_standards_number         ?
_diffrn_standards_interval_count ?
_diffrn_standards_interval_time  ?
_diffrn_standards_decay_%        ?
_diffrn_reflns_number            17075
_diffrn_reflns_av_R_equivalents  0.0913
_diffrn_reflns_av_sigmaI/netI    0.0477
_diffrn_reflns_limit_h_min       -10
_diffrn_reflns_limit_h_max       10
_diffrn_reflns_limit_k_min       -10
_diffrn_reflns_limit_k_max       10
_diffrn_reflns_limit_l_min       -17
_diffrn_reflns_limit_l_max       17
_diffrn_reflns_theta_min         3.20
_diffrn_reflns_theta_max         24.99
_reflns_number_total             1023
_reflns_number_gt                1012
_reflns_threshold_expression     >2sigma(I)

_computing_data_collection       'Bruker SMART'
_computing_cell_refinement       'Bruker SMART'
_computing_data_reduction        'Bruker SAINT'
_computing_structure_solution    'SHELXS-97 (Sheldrick, 1990)'
_computing_structure_refinement  'SHELXL-97 (Sheldrick, 1997)'
_computing_molecular_graphics    'Bruker SHELXTL'
_computing_publication_material  'Bruker SHELXTL'

_refine_special_details          
; 
 Refinement of F^2^ against ALL reflections.  The weighted R-factor wR and 
 goodness of fit S are based on F^2^, conventional R-factors R are based 
 on F, with F set to zero for negative F^2^. The threshold expression of 
 F^2^ > 2sigma(F^2^) is used only for calculating R-factors(gt) etc. and is 
 not relevant to the choice of reflections for refinement.  R-factors based 
 on F^2^ are statistically about twice as large as those based on F, and R- 
 factors based on ALL data will be even larger. 
;

_refine_ls_structure_factor_coef Fsqd
_refine_ls_matrix_type           full
_refine_ls_weighting_scheme      calc
_refine_ls_weighting_details     
'calc w=1/[\s^2^(Fo^2^)+(0.1752P)^2^+5.2511P] where P=(Fo^2^+2Fc^2^)/3'
_atom_sites_solution_primary     direct
_atom_sites_solution_secondary   difmap
_atom_sites_solution_hydrogens   geom
_refine_ls_hydrogen_treatment    mixed
_refine_ls_extinction_method     SHELXL
_refine_ls_extinction_coef       0.0098(16)
_refine_ls_extinction_expression Fc^*^=kFc[1+0.001xFc^2^\l^3^/sin(2\q)]^-1/4^
_refine_ls_abs_structure_details 'Flack H D (1983), Acta Cryst. A39, 876-881'
_refine_ls_abs_structure_Flack   0.82(6)
_refine_ls_number_reflns         1023
_refine_ls_number_parameters     67
_refine_ls_number_restraints     48
_refine_ls_R_factor_all          0.0680
_refine_ls_R_factor_gt           0.0679
_refine_ls_wR_factor_ref         0.2265
_refine_ls_wR_factor_gt          0.2263
_refine_ls_goodness_of_fit_ref   1.242
_refine_ls_restrained_S_all      1.213
_refine_ls_shift/su_max          0.000
_refine_ls_shift/su_mean         0.000

loop_
_atom_site_label
_atom_site_type_symbol
_atom_site_fract_x
_atom_site_fract_y
_atom_site_fract_z
_atom_site_U_iso_or_equiv
_atom_site_adp_type
_atom_site_occupancy
_atom_site_symmetry_multiplicity
_atom_site_calc_flag
_atom_site_refinement_flags
_atom_site_disorder_assembly
_atom_site_disorder_group
Pb1 Pb 0.80223(9) 0.41902(9) 0.12916(6) 0.0130(7) Uani 1 1 d . . .
Br2 Br 0.5456(3) 0.4544(3) 0.2500 0.0263(11) Uani 1 2 d S . .
Br1 Br 0.6304(3) 0.6304(3) 0.0000 0.0138(9) Uani 1 2 d S . .
O1 O 0.866(2) 0.674(2) 0.1895(13) 0.024(5) Uani 1 1 d U . .
O2 O 0.994(3) 0.498(2) 0.2477(14) 0.025(4) Uani 1 1 d U . .
C3 C 0.965(4) 0.629(4) 0.251(2) 0.028(7) Uani 1 1 d U . .
C2 C 1.034(3) 0.737(3) 0.3073(17) 0.017(6) Uani 1 1 d U . .
H2A H 1.0073 0.7202 0.3718 0.021 Uiso 1 1 calc R . .
H2B H 0.9989 0.8351 0.2897 0.021 Uiso 1 1 calc R . .
C1 C 1.210(2) 0.732(2) 0.2976(17) 0.009(5) Uani 1 1 d U . .
H3A H 1.2534 0.7915 0.3470 0.011 Uiso 1 1 calc R . .
H3B H 1.2430 0.6304 0.3059 0.011 Uiso 1 1 calc R . .

loop_
_atom_site_aniso_label
_atom_site_aniso_U_11
_atom_site_aniso_U_22
_atom_site_aniso_U_33
_atom_site_aniso_U_23
_atom_site_aniso_U_13
_atom_site_aniso_U_12
Pb1 0.0155(8) 0.0145(8) 0.0089(9) 0.0039(4) -0.0026(4) -0.0025(3)
Br2 0.0294(14) 0.0294(14) 0.020(2) 0.0110(13) 0.0110(13) 0.0120(19)
Br1 0.0149(12) 0.0149(12) 0.0118(18) 0.0033(11) -0.0033(11) -0.0028(13)
O1 0.031(10) 0.025(10) 0.017(9) 0.026(8) -0.015(9) -0.015(9)
O2 0.032(11) 0.014(10) 0.030(11) 0.012(10) 0.008(11) 0.006(8)
C3 0.034(16) 0.044(17) 0.005(12) 0.017(13) 0.000(12) -0.009(14)
C2 0.023(13) 0.017(12) 0.011(11) 0.008(11) 0.012(11) 0.002(11)
C1 0.005(10) 0.007(10) 0.015(12) 0.011(9) -0.037(9) -0.008(8)

_geom_special_details            
; 
 All esds (except the esd in the dihedral angle between two l.s. planes) 
 are estimated using the full covariance matrix.  The cell esds are taken 
 into account individually in the estimation of esds in distances, angles 
 and torsion angles; correlations between esds in cell parameters are only 
 used when they are defined by crystal symmetry.  An approximate (isotropic) 
 treatment of cell esds is used for estimating esds involving l.s. planes. 
;

loop_
_geom_bond_atom_site_label_1
_geom_bond_atom_site_label_2
_geom_bond_distance
_geom_bond_site_symmetry_2
_geom_bond_publ_flag
Pb1 O1 2.516(19) . ?
Pb1 O2 2.52(2) . ?
Pb1 O2 2.70(2) 4_564 ?
Pb1 Br2 2.904(3) . ?
Pb1 Br1 3.0719(9) . ?
Pb1 Br1 3.180(3) 3_645 ?
Br2 Pb1 2.904(3) 8_665 ?
Br1 Pb1 3.0719(9) 7 ?
Br1 Pb1 3.180(3) 5_655 ?
Br1 Pb1 3.180(3) 4_564 ?
O1 C3 1.31(3) . ?
O2 C3 1.20(4) . ?
O2 Pb1 2.70(2) 3_645 ?
C3 C2 1.41(4) . ?
C2 C1 1.58(3) . ?
C1 C1 1.55(5) 8_775 ?

loop_
_geom_angle_atom_site_label_1
_geom_angle_atom_site_label_2
_geom_angle_atom_site_label_3
_geom_angle
_geom_angle_site_symmetry_1
_geom_angle_site_symmetry_3
_geom_angle_publ_flag
O1 Pb1 O2 49.7(6) . . ?
O1 Pb1 O2 79.9(7) . 4_564 ?
O2 Pb1 O2 86.8(5) . 4_564 ?
O1 Pb1 Br2 82.9(5) . . ?
O2 Pb1 Br2 96.2(5) . . ?
O2 Pb1 Br2 154.8(5) 4_564 . ?
O1 Pb1 Br1 76.1(4) . . ?
O2 Pb1 Br1 125.1(5) . . ?
O2 Pb1 Br1 74.1(5) 4_564 . ?
Br2 Pb1 Br1 83.86(7) . . ?
O1 Pb1 Br1 120.8(4) . 3_645 ?
O2 Pb1 Br1 74.5(4) . 3_645 ?
O2 Pb1 Br1 119.6(5) 4_564 3_645 ?
Br2 Pb1 Br1 85.13(8) . 3_645 ?
Br1 Pb1 Br1 158.44(5) . 3_645 ?
Pb1 Br2 Pb1 100.51(13) . 8_665 ?
Pb1 Br1 Pb1 170.60(13) 7 . ?
Pb1 Br1 Pb1 92.10(5) 7 5_655 ?
Pb1 Br1 Pb1 94.59(5) . 5_655 ?
Pb1 Br1 Pb1 94.59(5) 7 4_564 ?
Pb1 Br1 Pb1 92.10(5) . 4_564 ?
Pb1 Br1 Pb1 89.23(9) 5_655 4_564 ?
C3 O1 Pb1 96(2) . . ?
C3 O2 Pb1 99(2) . . ?
C3 O2 Pb1 132(2) . 3_645 ?
Pb1 O2 Pb1 119.0(8) . 3_645 ?
O2 C3 O1 115(3) . . ?
O2 C3 C2 127(3) . . ?
O1 C3 C2 118(3) . . ?
C3 C2 C1 112(2) . . ?
C1 C1 C2 113.7(16) 8_775 . ?

_diffrn_measured_fraction_theta_max 0.995
_diffrn_reflns_theta_full        24.99
_diffrn_measured_fraction_theta_full 0.995
_refine_diff_density_max         6.296
_refine_diff_density_min         -5.728
_refine_diff_density_rms         1.329
